# Supplementary material for: Physiological Analysis of Source–Sink Relationship in Rice Genotypes with Contrasting Grain Yields
Source: Plants (Basel). 2023 Dec 23;13(1):62. doi: 10.3390/plants13010062 (PMC10780537; doi:10.3390/plants13010062)
Supplement: Supplementary file 1 [file plants-13-00062-s001.zip]

Archive with 1 entries (1 files):
- plants-2559709-supplementary.pdf
